# Supplementary material for: Effects of NADPH Oxidase Isoform-2 (NOX2) Inhibition on Behavioral Responses and Neuroinflammation in a Mouse Model of Neuropathic Pain
Source: Biomedicines. 2023 Jan 31;11(2):416. doi: 10.3390/biomedicines11020416 (PMC9953009; doi:10.3390/biomedicines11020416)
Supplement: Supplementary file 1 [file biomedicines-11-00416-s001.zip]

Archive with 4 entries (4 files):
- Figure_S1.pdf
- Iba1_images_ZVI.zip
- Table_S1.xlsx
- Table_S2.xlsx
