# Supplementary material for: Effects of NADPH Oxidase Isoform-2 (NOX2) Inhibition on Behavioral Responses and Neuroinflammation in a Mouse Model of Neuropathic Pain
Source: Biomedicines. 2023 Jan 31;11(2):416. doi: 10.3390/biomedicines11020416 (PMC9953009; doi:10.3390/biomedicines11020416)
Supplement: Supplementary file 1 [file biomedicines-11-00416-s001.zip › Table_S1.xlsx]

## Sheet: Table S1
Table S1. Summary of overall tests of model effects (ANOVA tables) obtained in statistical analyses of experimental data.
Behavioral assessment	Repeated-measures ANOVA (mixed model)
		Source	Num. degrees of freedom	Denom. degrees of freedom	F-value	P-value
	Burrowing activitiy (%)	Block	n.s. => not included in the analysis
		Sex	1	30	11.41	0.002
		Treatment	1	30	0.07	0.7943
		Day	2	60	12.81	< 0.0001
		Treatment × Sex	1	30	0.28	0.6012
		Treatment × Day	2	60	0.06	0.9411
		Sex × Day	2	60	0.47	0.627
		Treatment × Sex × Day	2	60	0.36	0.7007
		Block	4	21	3.52	0.0238
	von Frey test:	Sex	n.s. => not included in the analysis
	Log10-transformed MWT	Treatment	1	21	1.49	0.2354
		Day	2	50	217.7	< 0.0001
		Treatment × Day	2	50	6.42	0.0033
	Single-measures ANOVA
		Source	degrees of freedom (factor)	degrees of freedom (error)	F-value	P-value
		Block	n.s. => not included in the analysis
	LDB test:	Sex	1	23	1.84	0.1884
	Time in light per 5 min (%)	Treatment	1	23	0.01	0.9258
		Treatment × Sex	1	23	0.2	0.6627
		Block	n.s. => not included in the analysis
	LDB test:	Sex	1	23	0	0.9942
	Number of transitions per 5 min	Treatment	1	23	2.34	0.1394
		Treatment × Sex	1	23	1.19	0.2863
		Block	n.s. => not included in the analysis
	LDB test:	Sex	1	23	0.39	0.5382
	Number of rears per min in light (min−1)	Treatment	1	23	0.64	0.4302
		Treatment × Sex	1	23	5.73	0.0252
Microglial activation assessment	Ipsi/contra fluorescent intensity [day 2]	Block	n.s. => not included in the analysis
		Sex	n.s. => not included in the analysis
		Treatment	1	13	13.05	0.0032
	Ipsi/contra fluorescent intensity [day 11]	Block	n.s. => not included in the analysis
		Sex	n.s. => not included in the analysis
		Treatment	1	13	0.57	0.4622
Spinal cytokines assessment	IL-1β (pg/mg prot) [day 2]	Block	n.s. => not included in the analysis
		Sex	1	12	0.26	0.6193
		Treatment	1	12	1.21	0.292
		Treatment × Sex	1	12	0.19	0.6709
	IL-1β (pg/mg prot) [day 11]	Block	n.s. => not included in the analysis
		Sex	1	12	0.06	0.8035
		Treatment	1	12	0.13	0.7273
		Treatment × Sex	1	12	0.15	0.7072
	IL-6 (pg/mg prot) [day 2]	Block	n.s. => not included in the analysis
		Sex	1	12	2.39	0.148
		Treatment	1	12	0.28	0.6072
		Treatment × Sex	1	12	0.11	0.7406
	IL-6 (pg/mg prot) [day 11]	Block	n.s. => not included in the analysis
		Sex	1	12	0.04	0.8532
		Treatment	1	12	1.24	0.2868
		Treatment × Sex	1	12	8.36	0.0135
	IL-10 (pg/mg prot) [day 2]	Block	n.s. => not included in the analysis
		Sex	1	12	0.2	0.6655
		Treatment	1	12	0.01	0.9106
		Treatment × Sex	1	12	0.06	0.8073
	IL-10 (pg/mg prot) [day 11]	Block	n.s. => not included in the analysis
		Sex	1	12	0.03	0.862
		Treatment	1	12	0.04	0.8481
		Treatment × Sex	1	12	1.06	0.3236
	M-CSF (pg/mg prot) [day 2]	Block	n.s. => not included in the analysis
		Sex	1	12	0.06	0.8097
		Treatment	1	12	3.39	0.0903
		Treatment × Sex	1	12	1.28	0.2793
	M-CSF (pg/mg prot) [day 11]	Block	n.s. => not included in the analysis
		Sex	1	12	0.03	0.8726
		Treatment	1	12	6.37	0.0267
		Treatment × Sex	1	12	4.05	0.0672
