# Supplementary material for: Effects of NADPH Oxidase Isoform-2 (NOX2) Inhibition on Behavioral Responses and Neuroinflammation in a Mouse Model of Neuropathic Pain
Source: Biomedicines. 2023 Jan 31;11(2):416. doi: 10.3390/biomedicines11020416 (PMC9953009; doi:10.3390/biomedicines11020416)
Supplement: Supplementary file 1 [file biomedicines-11-00416-s001.zip › Table_S2.xlsx]

## Sheet: Table S2
Table S2. Raw data from von Frey test
Block	Treatment	Sex		MWT
			Baseline	Day 4	Day 9
I	SNI-veh	female	0.8	0.07	0.04
II	SNI-veh	female	0.16	0.008	0.02
III	SNI-veh	female	1	0.008	0.008
IV	SNI-veh	female	0.4	0.008	0.008
V	SNI-veh	female	0.4	0.008	0.008
V	SNI-veh	female	0.6	0.008	0.008
I	SNI-veh	male	0.5	0.02	0.04
II	SNI-veh	male	0.4	0.008	0.008
III	SNI-veh	male	0.6	0.02	0.04
IV	SNI-veh	male	0.16	0.02	0.008
IV	SNI-veh	male	1	0.04	0.02
V	SNI-veh	male	1.4	0.008	0.008
V	SNI-veh	male	0.6	0.008	0.02
I	SNI-NOX2i	female	0.28	0.04	0.04
II	SNI-NOX2i	female	0.16	0.008	0.008
III	SNI-NOX2i	female	0.4	0.02	0.008
IV	SNI-NOX2i	female	0.4	0.04	0.04
IV	SNI-NOX2i	female	0.4	0.008	0.008
V	SNI-NOX2i	female	1	0.008	0.02
V	SNI-NOX2i	female	0.6	0.02	0.04
I	SNI-NOX2i	male	1	0.16	0.16
II	SNI-NOX2i	male	0.6	0.04	0.04
III	SNI-NOX2i	male	0.16	0.04	0.04
IV	SNI-NOX2i	male	0.07	0.07	0.07
IV	SNI-NOX2i	male	0.6	0.07	0.04
V	SNI-NOX2i	male	0.16	0.008	0.02
V	SNI-NOX2i	male	0.16	0.008	0.008
MWT, mechanical withdrawal threshold. Each block I to III included one set of animals (1 vehicle-treated SNI male + 1 vehicle-treated SNI female + 1 NOX2i-treated SNI male + 1 NOX2i-treated SNI female), whereas blocks IV and V included two sets each
